# Supplementary material for: Computational Discovery of Potent Nucleoprotein Inhibitors for Influenza A Virus: Validation Through QM/MM Analysis and Experimental Binding Assays
Source: Molecules. 2025 Oct 2;30(19):3960. doi: 10.3390/molecules30193960 (PMC12525657; doi:10.3390/molecules30193960)
Supplement: Supplementary file 1 [file molecules-30-03960-s001.zip]

Archive with 1 entries (1 files):
- molecules-3834096-supplementary.pdf
